# Supplementary material for: Immunopathological Inflammation in the Evolution of Mucositis and Peri-Implantitis
Source: Int J Mol Sci. 2022 Dec 13;23(24):15797. doi: 10.3390/ijms232415797 (PMC9779511; doi:10.3390/ijms232415797)
Supplement: Supplementary file 1 [file ijms-23-15797-s001.zip]

Archive with 1 entries (1 files):
- ijms-2015124-supplementary.pdf
